# Supplementary material for: Residential Environmental Composition and Risk of Acute Cellular Rejection After Heart Transplantation: A Multi-Scale Buffer Analysis
Source: J Clin Med. 2026 Apr 24;15(9):3272. doi: 10.3390/jcm15093272 (PMC13163871; doi:10.3390/jcm15093272)
Supplement: Supplementary file 1 [file jcm-15-03272-s001.zip]

Archive with 1 entries (1 files):
- jcm-4253989-supplementary.pdf
